# Supplementary material for: Lipid Nanoparticle-Encapsulated PolyI:C as an Adjuvant Enhances Both Humoral and Cellular Immune Responses to the Hepatitis B Vaccine
Source: Vaccines (Basel). 2026 Apr 29;14(5):397. doi: 10.3390/vaccines14050397 (PMC13211435; doi:10.3390/vaccines14050397)
Supplement: Supplementary file 1 [file vaccines-14-00397-s001.zip]

Archive with 1 entries (1 files):
- vaccines-4253479-supplementary.pdf
